# Supplementary material for: Study on the Effect of Magnesium Chloride-Modified Straw Waste Biochar on Acidic Soil Properties
Source: Molecules. 2024 Jul 10;29(14):3268. doi: 10.3390/molecules29143268 (PMC11278922; doi:10.3390/molecules29143268)
Supplement: Supplementary file 1 [file molecules-29-03268-s001.zip]

Archive with 1 entries (1 files):
- molecules-3077027-supplementary.pdf
